# Supplementary material for: Newly reported chloroplast genome of Sinosenecio albonervius Y. Liu & Q. E. Yang and comparative analyses with other Sinosenecio species
Source: BMC Genomics. 2022 Sep 8;23:639. doi: 10.1186/s12864-022-08872-3 (PMC9454173; doi:10.1186/s12864-022-08872-3)
Supplement: Supplementary file 1 — Additional file 1. [file 12864_2022_8872_MOESM1_ESM.xlsx]

## Sheet: Sheet1
	Table S1: The number of simple sequence repeats (SSRs) identified within the chloroplast genome of Sinosenecio.
Sinosenecio albonervius				Sinosenecio jishouensis				Sinosenecio baojingensis					Sinosenecio oldhamianus
SSR (total：53)	start	end		SSR (total:55)	start	end		SSR (total:49)	size	start	end		SSR (total:56)	size	start	end
(A)10	1988	1999		(A)10	1995	2006		(A)10	12	1994	2005		(A)10	12	2016	2027
(A)10	12857	12868		(A)10	8503	8512		(A)10	10	4502	4511		(A)10	11	2388	2398
(A)10	13541	13550		(A)10	9367	9376		(A)10	12	9920	9931		(A)10	11	4215	4225
(A)10	16808	16817		(A)10	9928	9939		(A)10	12	12878	12889		(A)10	10	5770	5779
(A)10	18152	18161		(A)10	12897	12908		(A)10	10	13562	13571		(A)10	14	9742	9755
(A)10	18570	18581		(A)11	13580	13589		(A)10	11	16829	16839		(A)10	12	12719	12730
(A)12	18793	18804		(A)12	16847	16857		(A)10	10	18176	18185		(A)10	10	13402	13411
(A)12	19791	19800		(A)14	18187	18196		(A)11	10	18596	18605		(A)10	11	16668	16678
(A)16	22018	22029		(AAAT)3	18607	18616		(A)12	12	18817	18828		(A)10	10	18020	18029
(AAAT)3	23354	23365		(AAT)4	18826	18839		(A)12	10	19815	19824		(A)10	10	18446	18455
(AAT)4	29871	29880		(AATA)3	19826	19835		(A)15	12	22048	22059		(A)11	12	18667	18678
(AATA)3	29918	29927		(AATC)3	22059	22070		(AAAT)3	11	23384	23394		(A)12	10	19665	19674
(AATC)3	30234	30245		(AATT)3	23418	23429		(AAT)4	12	26745	26756		(A)12	12	21898	21909
(AATT)3	34613	34624		(ACTA)3	28147	28157		(AATA)3	11	28124	28134		(A)13	15	23229	23243
(ACTA)3	34804	34817		(AT)5	29988	29998		(AATC)3	11	30305	30315		(A)14	10	24959	24968
(AT)5	41935	41946		(AT)5	30307	30316		(AATT)3	12	34681	34692		(A)16	14	27939	27952
(AT)6	44346	44355		(AT)5	34691	34702		(ACTA)3	14	34872	34885		(A)16	10	29749	29758
(AT)7	45184	45194		(AT)5	34882	34891		(AT)5	10	41995	42004		(AAAT)3	10	30135	30144
(ATAA)3	45842	45856		(ATAA)3	34893	34902		(AT)5	10	42007	42016		(AAGAT)3	12	34513	34524
(ATAA)3	46422	46433		(ATAA)3	35882	35891		(AT)6	10	44421	44430		(AATA)3	12	34704	34715
(ATAA)3	46436	46447		(ATAA)3	42015	42024		(AT)7	15	47966	47980		(AATC)3	10	35085	35094
(ATAG)3	46462	46473		(ATAAG)3	44423	44433		(ATAA)3	10	48084	48093		(AATT)3	16	45060	45075
(ATT)5	47946	47960		(ATAG)3	46150	46160		(ATAA)3	12	60220	60231		(ACTA)3	12	45959	45970
(T)10	48064	48073		(ATTAT)3	46492	46506		(ATAA)3	12	64313	64324		(AT)5	12	46237	46248
(T)10	50472	50483		(T)10	47949	47963		(ATAG)3	18	67014	67031		(AT)6	16	46433	46448
(T)10	59062	59073		(T)10	48067	48076		(T)10	12	67087	67098		(AT)6	10	47899	47908
(T)10	60177	60186		(T)10	50469	50480		(T)10	10	70680	70689		(ATA)5	10	47924	47933
(T)10	64280	64290		(T)10	59085	59095		(T)10	10	70799	70808		(ATAA)3	10	54363	54372
(T)10	64550	64559		(T)10	60199	60209		(T)10	11	71256	71266		(ATAA)3	10	58945	58954
(T)10	66970	66983		(T)11	64290	64302		(T)10	10	73220	73229		(ATAG)3	12	60060	60071
(T)10	67039	67050		(T)11	66995	67010		(T)10	12	74532	74543		(T)10	11	64034	64044
(T)10	70405	70414		(T)11	67066	67077		(T)11	28	74532	74559		(T)10	12	64297	64308
(T)10	70622	70632		(T)11	70659	70671		(T)11	11	77302	77312		(T)10	15	65655	65669
(T)11	71198	71208		(T)11	71237	71248		(T)11	16	79734	79749		(T)10	12	66746	66757
(T)11	73162	73171		(T)11	73202	73211		(T)11	15	80314	80328		(T)10	12	66813	66824
(T)11	74474	74485		(T)11	74502	74513		(T)11	12	81609	81620		(T)10	11	69428	69438
(T)11	74490	74501		(T)12	74518	74529		(T)11	10	81937	81946		(T)10	12	70166	70177
(T)12	77245	77254		(T)12	77274	77286		(T)11	12	83186	83197		(T)11	16	70503	70518
(T)12	79676	79693		(T)12	80280	80293		(T)12	11	111430	111440		(T)11	10	77004	77013
(T)18	80258	80273		(T)13	81539	81550		(T)16	10	111867	111876		(T)11	15	79438	79452
(TA)5	81514	81525		(T)13	83114	83125		(TA)5	12	111996	112007		(T)11	13	80015	80027
(TA)6	81842	81851		(T)13	84048	84062		(TA)6	12	112610	112621		(T)12	12	81255	81266
(TA)6	83096	83107		(TA)5	111353	111362		(TA)9	11	112688	112698		(T)12	12	82830	82841
(TA)7	111773	111782		(TA)5	111363	111373		(TAA)5	12	114140	114151		(T)12	10	94085	94094
(TAA)5	111903	111914		(TA)7	111745	111759		(TATT)3	12	117139	117150		(T)14	15	111470	111484
(TAT)4	112516	112527		(TA)8	111927	111938		(TATT)3	12	119422	119433		(T)15	10	111520	111529
(TAT)4	112592	112601		(TAA)5	112548	112559		(TTC)4	10	122105	122114		(T)15	12	111647	111658
(TATT)3	114044	114055		(TAT)5	112623	112634		(TTC)4	10	124152	124161		(T)16	12	112265	112276
(TATT)3	117043	117054		(TATAA)3	114077	114088		(TTTC)3	12	126272	126283		(TA)5	12	113792	113803
(TTA)4	119331	119342		(TATT)3	117076	117087							(TA)6	12	116778	116789
(TTC)4	122015	122024		(TATT)3	119359	119370							(TA)6	10	118688	118697
(TTC)4	124062	124071		(TTA)4	122043	122052							(TATT)3	12	119073	119084
(TTTC)3	126182	126193		(TTC)4	124090	124099							(TATT)3	10	121764	121773
				(TTC)4	126210	126221							(TTC)4	12	123796	123807
				(TTTC)3	150568	150582							(TTC)6	18	125877	125894
													(TTTC)3	10	139924	139933

## Sheet: Sheet2
Table S2: Repeat sequences in chloroplast genome of Sinosenecio speices.
Sinosenecio albonervius								Sinosenecio jishouensis								Sinosenecio baojingensis								Sinosenecio oldhamianus
Size1(bpa)	Repeat Start 1	Typeb	Size2(bp)	Repeat Start 2	Mismatch(bp)	E-value		Size1(bpa)	Repeat Start 1	Typeb	Size2(bp)	Repeat Start 2	Mismatch(bp)	E-value		Size1(bpa)	Repeat Start 1	Typeb	Size2(bp)	Repeat Start 2	Mismatch(bp)	E-value		Size1(bpa)	Repeat Start 1	Typeb	Size2(bp)	Repeat Start 2	Mismatch(bp)	E-value
48	73394	P	48	73394	0	8.12e-20		48	73422	P	48	73422	0	8.12e-20		54	80878	F	54	80914	0	1.98e-23		50	48293	P	50	48293	0	5.05e-21
39	43150	F	39	118545	0	2.13e-14		39	43228	F	39	118578	0	2.13e-14		48	73452	P	48	73452	0	8.13e-20		48	73165	P	48	73165	0	8.09e-20
28	34796	P	28	34796	0	8.93e-08		31	58804	F	31	58835	0	1.4e-09		39	43225	F	39	118641	0	2.13e-14		39	43030	F	39	118309	0	2.12e-14
27	34964	P	27	44884	0	3.57e-07		27	35042	P	27	44962	0	3.57e-07		28	34864	P	28	34864	0	8.94e-08		29	116904	F	29	116931	0	2.22e-08
27	80814	F	27	80846	0	3.57e-07		27	80834	F	27	80866	0	3.57e-07		27	26737	R	27	26737	0	3.57e-07		28	12421	F	28	12447	0	8.89e-08
26	5188	F	26	5213	0	1.43e-06		26	34874	P	26	34874	0	1.43e-06		27	35032	P	27	44959	0	3.57e-07		27	34860	P	27	44764	0	3.56e-07
26	48055	P	26	48055	0	1.43e-06		26	48058	P	26	48058	0	1.43e-06		26	48075	P	26	48075	0	1.43e-06		27	46195	F	27	46209	0	3.56e-07
26	66610	F	26	98368	0	1.43e-06		26	66637	F	26	98391	0	1.43e-06		26	58779	P	26	58812	0	1.43e-06		26	58599	P	26	58632	0	1.42e-06
26	66610	P	26	136185	0	1.43e-06		26	66637	P	26	136213	0	1.43e-06		26	66658	F	26	98458	0	1.43e-06		26	115649	P	26	115649	0	1.42e-06
26	115906	P	26	115906	0	1.43e-06		26	115939	P	26	115939	0	1.43e-06		26	66658	P	26	136276	0	1.43e-06		25	29817	F	25	29841	0	5.69e-06
25	43148	F	25	97208	0	5.71e-06		25	43226	F	25	97231	0	5.72e-06		26	116002	P	26	116002	0	1.43e-06		25	43028	F	25	96943	0	5.69e-06
25	43148	P	25	137346	0	5.71e-06		25	43226	P	25	137374	0	5.72e-06		25	30050	F	25	30074	0	5.72e-06		25	43028	P	25	137049	0	5.69e-06
24	8643	P	24	44881	0	2.29e-05		24	8648	P	24	44959	0	2.29e-05		25	43223	F	25	97298	0	5.72e-06		24	8644	P	24	44761	0	2.28e-05
24	86840	P	24	86840	0	2.29e-05		24	86863	P	24	86863	0	2.29e-05		25	43223	P	25	137437	0	5.72e-06		24	66386	F	24	98108	0	2.28e-05
24	86840	F	24	147715	0	2.29e-05		24	86863	F	24	147743	0	2.29e-05		25	101868	F	25	102832	0	5.72e-06		24	66386	P	24	135885	0	2.28e-05
24	147715	P	24	147715	0	2.29e-05		24	147743	P	24	147743	0	2.29e-05		25	101868	P	25	131903	0	5.72e-06		24	86572	P	24	86572	0	2.28e-05
23	97210	F	23	118545	0	9.14e-05		23	97233	F	23	118578	0	9.14e-05		25	102832	P	25	132867	0	5.72e-06		24	86572	F	24	147421	0	2.28e-05
23	118545	P	23	137346	0	9.14e-05		23	118578	P	23	137374	0	9.14e-05		25	131903	F	25	132867	0	5.72e-06		24	147421	P	24	147421	0	2.28e-05
22	51005	P	22	51033	0	0.000366		22	50964	P	22	50992	0	0.000366		24	8643	P	24	44956	0	2.29e-05		23	96945	F	23	118309	0	9.1e-05
22	58766	F	22	58786	0	0.000366		21	8648	F	21	35048	0	0.00146		24	86930	P	24	86930	0	2.29e-05		23	118309	P	23	137049	0	9.1e-05
21	8643	F	21	34970	0	0.00146		21	10794	P	21	10819	0	0.00146		24	86930	F	24	147806	0	2.29e-05		22	9741	R	22	46424	0	0.000364
21	10754	P	21	10779	0	0.00146		21	36236	F	21	65776	0	0.00146		24	147806	P	24	147806	0	2.29e-05		22	34698	P	22	34698	0	0.000364
21	36156	F	21	65748	0	0.00146		21	66992	R	21	66992	0	0.00146		23	97300	F	23	118641	0	9.15e-05		22	46431	F	22	70501	0	0.000364
21	47120	F	21	47141	0	0.00146		20	21017	P	20	21017	0	0.00585		23	118641	P	23	137437	0	9.15e-05		22	65689	F	22	65711	0	0.000364
20	20982	P	20	20982	0	0.00585		20	31853	R	20	31853	0	0.00585		22	51015	P	22	51043	0	0.000366		21	8644	F	21	34866	0	0.00146
20	31782	R	20	31782	0	0.00585		20	34882	F	20	111352	0	0.00585		21	8643	F	21	35038	0	0.00146		21	10593	P	21	10618	0	0.00146
20	43728	R	20	43728	0	0.00585		20	43806	R	20	43806	0	0.00585		21	10775	P	21	10800	0	0.00146		21	36049	F	21	65513	0	0.00146
20	50069	R	20	50069	0	0.00585		20	50066	R	20	50066	0	0.00585		21	36224	F	21	65798	0	0.00146		20	20856	P	20	20856	0	0.00583
20	50675	R	20	50675	0	0.00585		20	50634	R	20	50634	0	0.00585		21	46494	R	21	46494	0	0.00146		20	23223	F	20	79432	0	0.00583
20	61167	P	20	61167	0	0.00585		20	61190	P	20	61190	0	0.00585		21	67012	R	21	67012	0	0.00146		20	31180	F	20	31199	0	0.00583
20	65474	P	20	65474	0	0.00585		20	65502	P	20	65502	0	0.00585		20	21006	P	20	21006	0	0.00586		20	31693	R	20	31693	0	0.00583
20	74486	R	20	74486	0	0.00585		20	74514	R	20	74514	0	0.00585		20	31850	R	20	31850	0	0.00586		20	43606	R	20	50314	0	0.00583
20	79671	P	20	80257	0	0.00585		19	6027	F	19	111034	0	0.0234		20	43803	R	20	43803	0	0.00586		20	43608	R	20	43608	0	0.00583
19	30044	P	19	35918	0	0.0234		19	30117	P	19	35998	0	0.0234		20	50083	R	20	50083	0	0.00586		20	45057	P	20	70500	0	0.00583
19	34796	F	19	41927	0	0.0234		19	34973	F	19	40831	0	0.0234		20	61212	P	20	61212	0	0.00586		20	49900	R	20	49900	0	0.00583
19	34805	P	19	41927	0	0.0234		19	46489	R	19	46489	0	0.0234		20	65524	P	20	65524	0	0.00586		20	50495	R	20	50495	0	0.00583
19	34895	F	19	40751	0	0.0234		19	47782	F	19	102018	0	0.0234		20	74544	R	20	74544	0	0.00586		20	61009	P	20	61009	0	0.00583
19	46420	R	19	46455	0	0.0234		19	47782	P	19	132593	0	0.0234		19	30115	P	19	35986	0	0.0234		20	62571	R	20	62571	0	0.00583
19	47774	F	19	101995	0	0.0234		19	47783	P	19	51643	0	0.0234		19	34864	F	19	41997	0	0.0234		20	111450	F	20	111472	0	0.00583
19	47774	P	19	132565	0	0.0234		19	64693	C	19	87206	0	0.0234		19	34873	P	19	41997	0	0.0234		19	1714	P	19	106592	0	0.0233
19	47775	P	19	51684	0	0.0234		19	64693	R	19	147405	0	0.0234		19	34963	F	19	40819	0	0.0234		19	1714	F	19	127406	0	0.0233
19	64675	C	19	87183	0	0.0234		19	113684	P	19	113713	0	0.0234		19	41994	P	19	111421	0	0.0234		19	5140	C	19	72933	0	0.0233
19	64675	R	19	147377	0	0.0234		19	118964	R	19	118964	0	0.0234		19	46506	R	19	46506	0	0.0234		19	9739	P	19	27935	0	0.0233
19	113651	P	19	113680	0	0.0234		19	122954	F	19	122975	0	0.0234		19	47799	F	19	102085	0	0.0234		19	23229	F	19	27938	0	0.0233
19	118936	R	19	118936	0	0.0234		19	123780	F	19	123798	0	0.0234		19	47799	P	19	132656	0	0.0234		19	29748	F	19	54362	0	0.0233
19	122926	F	19	122947	0	0.0234		18	1694	R	18	111870	0	0.0936		19	47800	P	19	51694	0	0.0234		19	29945	P	19	35808	0	0.0233
19	123752	F	19	123770	0	0.0234		18	7696	C	18	94054	0	0.0936		19	64715	C	19	87273	0	0.0234		19	34791	F	19	40645	0	0.0233
18	1694	R	18	111846	0	0.0936		18	7696	R	18	140558	0	0.0936		19	64715	R	19	147468	0	0.0234		19	45057	P	19	46431	0	0.0233
18	7692	C	18	94031	0	0.0936		18	8713	F	18	35108	0	0.0936		19	79729	P	19	80313	0	0.0234		19	47629	F	19	101735	0	0.0233
18	7692	R	18	140530	0	0.0936		18	12153	P	18	47421	0	0.0936		19	113747	P	19	113776	0	0.0234		19	47629	P	19	132263	0	0.0233
18	8708	F	18	35030	0	0.0936		18	18822	R	18	66996	0	0.0936		19	119027	R	19	119027	0	0.0234		19	47630	P	19	51496	0	0.0233
18	12113	P	18	47380	0	0.0936		18	29942	F	18	54524	0	0.0936		19	123016	F	19	123037	0	0.0234		19	113399	P	19	113428	0	0.0233
18	31590	R	18	31590	0	0.0936		18	31661	R	18	31661	0	0.0936		19	123842	F	19	123860	0	0.0234		19	122660	F	19	122681	0	0.0233
18	31745	R	18	48133	0	0.0936		18	31816	R	18	48136	0	0.0936		18	7692	C	18	94121	0	0.0937		19	123486	F	19	123504	0	0.0233
18	31790	R	18	31790	0	0.0936		18	31861	R	18	31861	0	0.0936		18	7692	R	18	140621	0	0.0937		18	349	R	18	35589	0	0.0932
18	37622	F	18	39837	0	0.0936		18	34874	P	18	111352	0	0.0936		18	8708	F	18	35098	0	0.0937		18	7716	C	18	93763	0	0.0932
18	38171	F	18	40395	0	0.0936		18	34883	P	18	42006	0	0.0936		18	12134	P	18	47438	0	0.0937		18	7716	R	18	140236	0	0.0932
18	44340	P	18	111769	0	0.0936		18	37702	F	18	39917	0	0.0936		18	26748	R	18	26748	0	0.0937		18	8709	F	18	34926	0	0.0932
18	47427	F	18	47443	0	0.0936		18	38251	F	18	40475	0	0.0936		18	29919	F	18	54563	0	0.0937		18	11949	P	18	47264	0	0.0932
18	51685	P	18	101996	0	0.0936		18	42006	P	18	111353	0	0.0936		18	31813	R	18	48153	0	0.0937		18	23225	P	18	46433	0	0.0932
18	51685	F	18	132565	0	0.0936		18	46479	P	18	67015	0	0.0936		18	31858	R	18	31858	0	0.0937		18	23225	P	18	70503	0	0.0932
18	53376	P	18	121815	0	0.0936		18	47468	F	18	47484	0	0.0936		18	37690	F	18	39905	0	0.0937		18	26565	R	18	46313	0	0.0932
18	67614	R	18	67614	0	0.0936		18	51644	P	18	102019	0	0.0936		18	38239	F	18	40463	0	0.0937		18	31506	R	18	31506	0	0.0932
18	69632	P	18	69632	0	0.0936		18	51644	F	18	132593	0	0.0936		18	44415	P	18	111863	0	0.0937		18	31656	R	18	47955	0	0.0932
18	79675	R	18	79675	0	0.0936		18	53335	P	18	121843	0	0.0936		18	46488	P	18	67036	0	0.0937		18	31701	R	18	31701	0	0.0932
18	79677	P	18	80255	0	0.0936		18	67641	R	18	67641	0	0.0936		18	47485	F	18	47501	0	0.0937		18	37515	F	18	39731	0	0.0932
18	90418	F	18	90436	0	0.0936		18	69670	P	18	69670	0	0.0936		18	51695	P	18	102086	0	0.0937		18	38064	F	18	40289	0	0.0932
18	90418	P	18	144125	0	0.0936		18	90441	F	18	90459	0	0.0936		18	51695	F	18	132656	0	0.0937		18	41715	F	18	41733	0	0.0932
18	90436	P	18	144143	0	0.0936		18	90441	P	18	144153	0	0.0936		18	67013	P	18	67013	0	0.0937		18	43610	F	18	50314	0	0.0932
18	101083	P	18	107257	0	0.0936		18	90459	P	18	144171	0	0.0936		18	67013	C	18	67014	0	0.0937		18	46433	P	18	79434	0	0.0932
18	101083	F	18	127304	0	0.0936		18	101106	P	18	107280	0	0.0936		18	67014	P	18	67014	0	0.0937		18	51497	P	18	101736	0	0.0932
18	107257	F	18	133478	0	0.0936		18	101106	F	18	127332	0	0.0936		18	67662	R	18	67662	0	0.0937		18	51497	F	18	132263	0	0.0932
18	110436	R	18	122005	0	0.0936		18	107280	F	18	133506	0	0.0936		18	69691	P	18	69691	0	0.0937		18	58741	C	18	106598	0	0.0932
18	118925	P	18	118925	0	0.0936		18	110459	R	18	122033	0	0.0936		18	80878	F	18	80950	0	0.0937		18	58741	R	18	127401	0	0.0932
18	127304	P	18	133478	0	0.0936		18	118953	P	18	118953	0	0.0936		18	90508	F	18	90526	0	0.0937		18	69389	P	18	69389	0	0.0932
18	144125	F	18	144143	0	0.0936		18	127332	P	18	133506	0	0.0936		18	90508	P	18	144216	0	0.0937		18	70503	P	18	79434	0	0.0932
17	349	R	17	35699	0	0.374		18	144153	F	18	144171	0	0.0936		18	90526	P	18	144234	0	0.0937		18	90150	F	18	90168	0	0.0932
17	3003	F	17	41979	0	0.374		17	349	R	17	35777	0	0.375		18	101173	P	18	107348	0	0.0937		18	90150	P	18	143831	0	0.0932
17	4905	P	17	83515	0	0.374		17	3010	F	17	42057	0	0.375		18	101173	F	18	127394	0	0.0937		18	90168	P	18	143849	0	0.0932
17	4905	F	17	151047	0	0.374		17	4913	P	17	83533	0	0.375		18	107348	F	18	133569	0	0.0937		18	100823	P	18	106997	0	0.0932
17	7479	F	17	7494	0	0.374		17	4913	F	17	151080	0	0.375		18	110527	R	18	122095	0	0.0937		18	100823	F	18	127002	0	0.0932
17	17072	F	17	29650	0	0.374		17	5205	F	17	5230	0	0.375		18	119016	P	18	119016	0	0.0937		18	106997	F	18	133176	0	0.0932
17	18788	F	17	66965	0	0.374		17	7483	F	17	7498	0	0.375		18	127394	P	18	133569	0	0.0937		18	118667	P	18	118667	0	0.0932
17	23348	F	17	79670	0	0.374		17	9365	F	17	124088	0	0.375		18	144216	F	18	144234	0	0.0937		18	123792	R	18	123792	0	0.0932
17	26381	R	17	125139	0	0.374		17	9367	F	17	122238	0	0.375		17	348	R	17	35767	0	0.375		18	127002	P	18	133176	0	0.0932
17	29872	F	17	54553	0	0.374		17	12898	R	17	87209	0	0.375		17	3002	F	17	42054	0	0.375		18	143831	F	18	143849	0	0.0932
17	30214	F	17	30238	0	0.374		17	12898	C	17	147404	0	0.375		17	4906	P	17	83605	0	0.375		17	3031	F	17	41859	0	0.373
17	31008	F	17	99002	0	0.374		17	17112	F	17	29722	0	0.375		17	4906	F	17	151138	0	0.375		17	4943	P	17	83248	0	0.373
17	31008	P	17	135560	0	0.374		17	18823	F	17	66992	0	0.375		17	5198	F	17	5223	0	0.375		17	4943	F	17	150752	0	0.373
17	31608	R	17	58852	0	0.374		17	18824	R	17	18824	0	0.375		17	7479	F	17	7494	0	0.375		17	4967	F	17	4984	0	0.373
17	34800	C	17	66966	0	0.374		17	23412	R	17	64290	0	0.375		17	17094	F	17	29699	0	0.375		17	6619	F	17	41828	0	0.373
17	34803	R	17	66966	0	0.374		17	26445	R	17	125167	0	0.375		17	26410	R	17	125229	0	0.375		17	8576	R	17	8576	0	0.373
17	34935	P	17	118930	0	0.374		17	28144	F	17	59082	0	0.375		17	26421	R	17	26421	0	0.375		17	12720	R	17	86918	0	0.373
17	35981	R	17	81698	0	0.374		17	30287	F	17	30309	0	0.375		17	30285	F	17	30308	0	0.375		17	12720	C	17	147082	0	0.373
17	41926	P	17	111329	0	0.374		17	31079	F	17	99025	0	0.375		17	31078	F	17	99092	0	0.375		17	16933	F	17	29517	0	0.373
17	43161	F	17	46844	0	0.374		17	31079	P	17	135588	0	0.375		17	31078	P	17	135651	0	0.375		17	16952	F	17	58758	0	0.373
17	45839	C	17	47943	0	0.374		17	31679	R	17	58875	0	0.375		17	31676	R	17	58898	0	0.375		17	23224	P	17	80014	0	0.373
17	46813	F	17	71090	0	0.374		17	34874	F	17	42007	0	0.375		17	35003	P	17	119021	0	0.375		17	23226	F	17	45057	0	0.373
17	46844	F	17	118556	0	0.374		17	35013	P	17	118958	0	0.375		17	36049	R	17	81793	0	0.375		17	23227	R	17	23227	0	0.373
Note: a - Minimum length 10 bp, Maximum length 100 bp. b - Match direction, F mean forward match; R mean reverse match; C mean complement match, P mean palindromic match.
